# Supplementary material for: Development and Evaluation of the Immunogenic Potential of an Unmodified Nucleoside mRNA Vaccine for Herpes Zoster
Source: Vaccines (Basel). 2025 Jan 13;13(1):68. doi: 10.3390/vaccines13010068 (PMC11768781; doi:10.3390/vaccines13010068)
Supplement: Supplementary file 1 [file vaccines-13-00068-s001.zip]

Archive with 1 entries (1 files):
- vaccines-3395289-supplementary.pdf
